# Supplementary material for: Increasing variability of body mass and health correlates in Swiss conscripts, a possible role of relaxed natural selection?
Source: Evol Med Public Health. 2018 Apr 28;2018(1):116–26. doi: 10.1093/emph/eoy012 (PMC6007356; doi:10.1093/emph/eoy012)
Supplement: Supplementary Data [file eoy012_supp.zip]

Archive with 6 entries (6 files):
- AppendixFigure3.jpg
- AppendixFigure4.jpg
- Appendix Tables.docx
- Appendix Tables.pdf
- AppendixFigure1.jpg
- AppendixFigure2.jpg
